# Supplementary material for: Clinical research on traditional Chinese medicine for Postherpetic neuralgia: an evidence map
Source: Front Neurol. 2025 Oct 8;16:1633362. doi: 10.3389/fneur.2025.1633362 (PMC12540113; doi:10.3389/fneur.2025.1633362)
Supplement: Supplementary file 1 [file Table_1.xlsx]

## Sheet: Sheet1
Table S1. Search Strategy for Each Database.
1.PubMed
#1	"medicine, chinese traditional"[MeSH Terms] OR "traditional chinese medicine"[Title/Abstract] OR "TCM"[Title/Abstract] OR "chinese medicine"[Title/Abstract] OR "chinese herbal medicine"[Title/Abstract] OR "Acupuncture"[Title/Abstract] OR "Moxibustion"[Title/Abstract] OR "Cupping"[Title/Abstract] OR "Bloodletting"[Title/Abstract]
#2	"neuralgia, postherpetic"[MeSH Terms] OR "postherpetic neuralgia"[Title/Abstract] OR "post herpetic neuralgia"[Title/Abstract] OR "PHN"[Title/Abstract]
#3	#1 AND #2
2.Embase
#1	chinese medicine'/exp OR 'medicine, chinese traditional':ab,ti OR 'traditional chinese medicine':ab,ti OR 'tcm':ab,ti OR 'chinese herbal medicine':ab,ti OR 'acupuncture':ab,ti OR 'moxibustion':ab,ti OR 'cupping':ab,ti OR 'bloodletting'
#2	postherpetic neuralgia'/exp OR 'neuralgia, postherpetic':ab,ti OR 'post-herpetic neuralgia':ab,ti OR 'phn':ab,ti
#3	#1 AND #2
3.Web of science
#1	TS=(Medicine, Chinese Traditional OR Traditional Chinese Medicine OR TCM OR Chinese Medicine OR Chinese Herbal medicine OR Acupuncture OR Moxibustion OR Cupping OR Bloodletting)
#2	TS=(Neuralgia, Postherpetic OR Postherpetic neuralgia OR Post-herpetic neuralgia OR PHN)
#3	#1 AND #2
4.Cochrane Library
#1	MeSH descriptor: [Medicine, Chinese Traditional] explode all trees
#2	(Traditional Chinese Medicine):ti,ab,kw OR (TCM):ti,ab,kw OR (Chinese Medicine):ti,ab,kw OR (Chinese Herbal medicine):ti,ab,kw
#3	(Acupuncture):ti,ab,kw OR (Moxibustion):ti,ab,kw OR (Moxibustion):ti,ab,kw OR (Bloodletting):ti,ab,kw
#4	#1 OR #2 OR #3
#5	MeSH descriptor: [Neuralgia, Postherpetic] explode all trees
#6	(Postherpetic neuralgia):ti,ab,kw OR (Post-herpetic neuralgia):ti,ab,kw OR (PHN):ti,ab,kw
#7	#5 OR #6
#8	#4 AND #7
5.CBM
#1	"中医" OR "中药" OR "中医药" OR "中草药" OR "中草药" OR "针刺" OR "针灸" OR "艾灸" OR "灸法" OR "拔罐" OR "刺血"
#2	"带状疱疹后神经痛" OR "带状疱疹后遗神经痛"
#3	#1 AND #2
6.CNKI
(主题:中医 or 中药 or 中医药 or 中草药 or 针刺 or 针灸 or 艾灸 or 灸法 or 拔罐 or 刺血) AND (主题:带状疱疹后神经痛 or 带状疱疹后遗神经痛 )
7.WanFang
(主题:中医 or 中药 or 中医药 or 中草药 or 针刺 or 针灸 or 艾灸 or 灸法 or 拔罐 or 刺血) AND (主题:带状疱疹后神经痛 or 带状疱疹后遗神经痛 )
