# Supplementary material for: Clinical research on traditional Chinese medicine for Postherpetic neuralgia: an evidence map
Source: Front Neurol. 2025 Oct 8;16:1633362. doi: 10.3389/fneur.2025.1633362 (PMC12540113; doi:10.3389/fneur.2025.1633362)
Supplement: Supplementary file 2 [file Table_2.xlsx]

## Sheet: Sheet1
Table S2. WHO-IST Traditional Chinese Medicine Terminology: Standard Definitions with Reference Codes.
Chinese term	English term	Synonyms	WHO-IST	English definition/description
实	Excess		379	Opposite to deficiency, it is a hyperactive pathological state due to a fierce struggle between excessive pathogenic factors and normal healthy qi.
虚	Deficiency		380	Opposite to excess, it is a hypoactive pathological state due to the struggle between weak healthy qi and mild/moderate pathogenic factors.
气	Qi		224	The intangible, high-mobility nutritive substance that maintains vital activities.
脏腑	Zang–fu		54	A collective term for the internal organs of human beings, including five zang organs, six fu organs and extraordinary organs.
湿邪	Pathogenic dampness	Dampness	305	A pathogenic factor that obstructs the flow of qi. It is characterized by heaviness, turbidity, stickiness and downward flowing.
热邪	Pathogenic heat		315	A pathogenic factor that causes excessive pathological changes of hot and yang nature.
火邪	Pathogenic fire	Fire (Heat)	314	A pathogenic factor that flames upward, consumes qi and body fluids, engenders wind, stirs blood, and harasses the heart spirit.
毒邪	Toxic pathogens		317	Toxic pathogens include toxins transformed from six exogenous pathogenic factors, toxic fire from sores/ulcers, toxic heat, snake venom, rabies or toxic lacquer.
证	Pattern	Syndrome	548	A pathological summarization on the disease location, etiological factors, nature, severity and prognosis in a certain stage.
辩证	Pattern identification	pattern differentiation	550	The process of an overall analysis of clinical data to determine the location, etiological factors and nature of a disease at a certain stage.
辩证论治	Treatment based on pattern identification	Treatment based on pattern differentiation	552	The whole process of applying theories, principles, prescriptions and medicines to clinical treatment. Pattern differentiation aims to analyse the signs and symptoms collected by the four examination methods according to the fundamental theories of the eight principles, zang–fu organs, etiology and pathogenesis. Treatment refers to specific therapeutic methods directed at the differentiated patte…
望	Inspection	Observation	558	A method to understand patients’ health condition by observing changes in their body, localized body parts, and excreta.
闻	Auscultation		701	A diagnostic method using listening to the changes in: patients’ speech, breathing, cough, internal sounds and smelling the patients’ breath and noticing body odours and discharges.
问	Inquiry		725	A method to collect information regarding the disease occurrence, progression, previous diagnosis and treatment and present symptoms by talking to the patient or the person who accompanies the patient.
切	Palpation		849	A diagnostic method to feel, touch, palpate and press certain areas of the body.
四诊合参	Combination of the four diagnostic methods		443	The process of an overall analysis of clinical data collected through the four diagnostic methods and providing a diagnosis and potential treatment options.
气滞血瘀证	Qi stagnation and blood stasis pattern		1126	Characterized by stabbing or migratorymigratory pain in a fixed location. Movable masses may be present. The tongue is purple or with ecchymosis. The pulse is wiry and hesitant. Often occurs when qi stagnation affects the flow of blood.
气虚血瘀证	Qi deficiency induced blood stasis pattern		1134	Characterized by a pale, dark-grey complexion, fatigue, shallow breathing, reluctance to talk, and severe pain with a fixed location. The tongue is pale purple or with ecchymosis. The pulse is deep and hesitant. Often occurs when qi fails to circulate blood.
脾虚湿困证	Spleen deficiency with dampness pattern	Spleen deficiency with dampness accumulation pattern Spleen deficiency with dampness encumbrance pattern Spleen dampness with dampness accumulation pattern	1205	Characterized by low food intake, abdominal distension, loose stools, and body heaviness or mild oedema. The tongue is pale and enlarged with a white, moist or greasy coating. The pulse is soft and slack. This pattern often results from internal retention of turbid dampness due to spleen qi deficiency.
肝郁化火证	Liver qi stagnation transforming into heat pattern		1244	Characterized by a burning sensation and stabbing pain/masses in the subcostal region with tenderness, and a dry, bitter mouth. The tongue is dark purple or with ecchymosis, and a yellow coating. The pulse is wiry and hesitant. This pattern often occurs when prolonged liver qi stagnation and liver blood stasis transform into heat.
气血两虚证	Qi and blood deficiency pattern		1122	A pathological state of malnourishment of the body or weakened bodily function due to simultaneous presence of qi deficiency and blood deficiency.
阴虚证	Yin deficiency pattern	Insufficiency of yin fluids pattern	1096	Characterized by feverish sensations in the palms, soles and chest, bone-steaming fever, flushed cheeks, dizziness, tinnitus, dry lips, nose, throat and skin, night sweats, nocturnal emissions, and constipation. The tongue is red with a dry, scanty coating. The pulse is thready, rapid and weak. Alternatively, the tongue is deep red with a peeled coating. Often results from consumption of yin flui…
肝气郁滞证	Liver qi stagnation pattern	Liver qi stagnation pattern Liver depression and qi stagnation pattern Liver meridian stagnated heat pattern Liver stagnation	1240	Characterized by emotional depression, frequent sighing, distension/tightness/migratory pain in the chest, subcostal region or bilateral lower abdomen, breast distension/pain in women and irregular menstruation. The pulse is wiry. This pattern often occurs when the liver fails to maintain the free flow of qi.
阳虚证	Yang deficiency pattern		1092	Characterized by cold intolerance, cold limbs, lassitude, fatigue, shortness of breath, tastelessness, absence of thirst or preference for hot water, clear urine, and loose stools. Alternatively, scanty urine, oedema and a pale face may be present. The tongue is pale and enlarged. The pulse is deep, slow and weak. Often occurs when yang qi fails to warm and nourish the zang–fu organs.
痰瘀互结证	Intertwined phlegm and blood stasis pattern		1073	Characterized by local lumps with stabbing pain, limb numbness or flaccidity, chest tightness, and profuse phlegm that may contain dark purple clots. The tongue is dark purple or with ecchymosis and a greasy coating. The pulse is wiry and hesitant. Often occurs when turbid phlegm intertwines with stagnant blood.
气阴两虚证	Qi and yin deficiency pattern	Insufficiency of qi and yin pattern	1125	Characterized by lassitude, shortness of breath, reluctance to talk, a dry mouth and throat, tidal fever, spontaneous sweating, night sweats, scanty urine, and constipation. The tongue is red or enlarged with a dry, scanty coating. The pulse is thready, weak or deficient and rapid. Often results from qi deficiency coupled with consumption of yin fluids.
血虚证	Blood deficiency pattern		1112	Characterized by a pale or sallow complexion, pale lips, tongue and fingernails, dizziness, blurred vision, palpitations, dream-disturbed sleep, hands/feet numbness, scanty menstruation with a pale menstrual colour, and delayed period or amenorrhea. The pulse is thready. Often occurs when blood fails to nourish the zang–fu organs, meridians and other body tissues.
肝脾不和证	Disharmony between the liver and spleen pattern	Disharmony of liver and spleen systems pattern Liver depression and spleen deficiency pattern Imbalance between liver and spleen pattern	1310	Characterized by distension and pain in the subcostal region, emotional depression, a poor appetite, abdominal distension and loose stools. The pulse is wiry and delayed. This pattern often occurs when liver qi stagnation affects the transportation and transformation of the spleen.
活血化瘀	Circulate blood and transform stasis	Circulate blood and eliminate stasis Circulate blood and dissipate stasis	2369	A treatment method to circulate blood and transform stasis. It is indicated for conditions due to blood stasis.
祛瘀通络	Transform stasis and unblock collaterals		2375	A treatment method to circulate blood, transform stasis and unblock meridians. It is indicated for conditions due to blood stasis obstructing the meridians.
疏肝理气	Soothe the liver and regulate qi	Soothe the liver and relieve depression	2361	A treatment method to soothe the liver, regulate qi, unblock stagnation and resolve depression. It is indicated for conditions due to liver qi stagnation.
清热解毒	Clear heat and remove toxins	Clear heat and remove toxins	2332	A treatment method to clear heat and reduce fire to remove toxins. It is indicated for toxic fire, migratory toxic fire or toxic fire entering the collaterals.
重镇安神	Calm the mind with heavy medicinal minerals		2528	A treatment method to use heavy medicinal minerals to submerge yang and settle the mind. It is indicated for insomnia due to yang hyperactivity.
