# Supplementary material for: Clinical research on traditional Chinese medicine for Postherpetic neuralgia: an evidence map
Source: Front Neurol. 2025 Oct 8;16:1633362. doi: 10.3389/fneur.2025.1633362 (PMC12540113; doi:10.3389/fneur.2025.1633362)
Supplement: Supplementary file 3 [file Table_3.xlsx]

## Sheet: Sheet1
Table S3. Basic Information on the Ingredients and Efficacy of TCM Decoctions and Proprietary Chinese Medicines.
TCM Decoctions
Drug Name	Ingredients	Efficacy
		TCM	Western medicine
Taohong Siwu Decoction	Peach kernel、Safflower、White peony、Angelicae sinensis、Chuanxiong rhizoma、Rehmannia preparata	Promoting Qi and blood circulation, removing blood stasis and alleviating pain	Anti-inflammatory, anticoagulant, improving local microcirculation, analgesic, enhancing immune function
Xuefu Zhuyu Decoction	Peach kernel、Safflower、Chuanxiong rhizoma、Red peony、Achyranthis bidentatae、Rehmanniae、Angelicae sinensis、Platycodi、Aurantii fructus、Bupleuri、Glycyrrhizae	Promoting blood circulation to remove blood stasis and alleviating pain	Vasodilating, improving microcirculation, anti-inflammatory, analgesic, regulating immune function
Buyang Huanwu Decoction	Astragalus membranaceus、Angelicae sinensis tail、Red peony、Lumbricus、Chuanxiong rhizoma、Safflower、Peach kernel	Tonifying Qi and promoting blood circulation, removing blood stasis and unblocking the collaterals	Anticoagulant, reducing inflammatory response, analgesic, repairing nerves, regulating immune function
Chaihu Shugan Powder	Bupleuri、Aurantii fructus、White peony、Cyperi、Chuanxiong rhizoma、Dried tangerine peel、Glycyrrhizae	Soothing the liver and relieving depression, promoting blood circulation to alleviate pain, regulating Qi and strengthening the spleen	Immune regulation, analgesic, anti-inflammatory, antibacterial, antiviral, liver protection
Longdan Xiegan Decoction	Gentian root、Scutellariae、Gardeniae fructus、Alisma orientalis、Akebiae caulis、Plantain seed、Angelicae sinensis、Rehmanniae、Bupleuri、Glycyrrhizae	Clearing away excessive fire in the liver and gallbladder, clearing and draining damp-Heat in the liver meridian	Anti-inflammatory, antiviral, immune regulation, analgesic, antipyretic, liver and gallbladder protection, calming, diuretic
Paeoniae and Glycyrrhizae Decoction	Paeoniae radix、Fried glycyrrhizae	Alleviating pain urgently, nourishing blood and soothing the liver, harmonizing the spleen and stomach, nourishing Yin and replenishing fluids	Spasmolytic analgesic, reducing inflammatory response
Fuyuan Huoxue Decoction	Bupleuri、Trichosanthis radix、Angelicae sinensis、Safflower、Glycyrrhizae、Pangolin scales、Wine-processed rhubarb、Peach kernel	Promoting blood circulation to remove blood stasis, soothing the liver and unblocking the collaterals, regulating Qi and blood	Analgesic, anti-inflammatory, lowering blood viscosity, improving microcirculation
Proprietary Chinese Medicines
Drug Name	Ingredients	Efficacy
		TCM	Western medicine
Classical Formulas
Xuefu Zhuyu Capsule	Peach kernel、Safflower、Chuanxiong rhizoma、Red peony、Achyranthis bidentatae、Rehmanniae、Angelicae sinensis、Platycodi、Aurantii fructus、Bupleuri、Glycyrrhizae	Promoting blood circulation to remove blood stasis and alleviating Pain	Vasodilating, improving microcirculation, anti-inflammatory, analgesic, regulating immune function
Liushen Pill	Pearl powder、Calculus bovis、Musk、Realgar、Borneol、Toad	Clearing heat and detoxifying, resolving swelling and alleviating pain	Bacteriostatic, anti-inflammatory, antiviral, cardiotonic, anticonvulsant, sedative, enhancing immunity
Liuwei Dihuang Pill	Rehmannia preparata、Dioscoreae、Corni fructus、Alisma orientalis、Poria cocos、Danpi	Nourishing Yin and tonifying the kidney, invigorating the spleen and drying dampness	Enhancing immune function, regulating endocrine, improving microcirculation, protecting the kidneys
Xiaoyao Powder	Angelicae sinensis、White peony、Bupleuri、Atractylodes macrocephala、Glycyrrhizae、Poria cocos、Simmering ginger、Mint	Soothing the liver and relieving depression, nourishing blood and strengthening the spleen	Regulating endocrine, anti-inflammatory, analgesic, antidepressant, protecting the liver, regulating immune function
Chuanxiong Chatiao Powde	Chuanxiong rhizoma、Schizonepeta tenuifolia、Saposhnikoviae、Asari radix、Angelicae dahuricae、Mint、Notopterygium forbesii boiss、Glycyrrhizae	Dispersing pathogenic wind, promoting Qi and blood circulation to remove blood stasis	Reducing blood viscosity, vasodilating,eEnhancing anti-inflammatory and immune functions, sedative, analgesic
Taohong Siwu Granule	Peach kernel、Safflower、White peony、Angelicae sinensis、Chuanxiong rhizoma、Rehmannia preparata	Promoting Qi and blood circulation, removing blood stasis and alleviating pain	Anti-inflammatory, anticoagulant, improving local microcirculation, analgesic, enhancing immune function
Compound Danshen Tablets	Salvia miltiorrhiza、Panax notoginseng、Borneol	Promoting blood circulation to remove blood stasis, regulating Qi to relieve pain, calming the mind and nourishing the heart	Dilating blood vessels, improving microcirculation, anticoagulant, anti-thrombotic
Self-formulated Herbal Formulas
Tongxinluo Capsule	Ginseng、Leech、Whole scorpion、Eupolyphaga sinensis、Centipede、Cicada slough、Red peony、Borneol、Sour jujube kernel, etc	Invigorating Qi and promoting blood circulation, searching iind to unblock the collaterals	Improving blood circulation, protecting vascular endothelial cells, neuroprotective effects, anti-inflammatory, analgesic
Zhongtong'an Capsule	Giant typhonium rhizome、Stiff silkworm、Gastrodia tuber、Saposhnikovia、Angelicae dahuricae、Notopterygium forbesii boiss、Panax notoginseng, etc	Detoxifying and resolving swelling, promoting blood circulation to remove blood stasis, stopping convulsion and alleviating pain	Improving microcirculation, vasodilating, anti-thrombosis formation, sedative, analgesic, anti-inflammatory
Dragon's Blood Capsules	Main Ingredient: Draconis resina saponins	Promoting blood circulation to dissipate blood stasis, alleviating pain, healing wounds and promoting tissue regeneration	Anti-inflammatory, analgesic, regulating immune function
Qingdai Wuchong Pill	Indigo naturalis、Whole scorpion、Centipede、Eupolyphaga sinensis、Stiff silkworm、Lumbricus	Clearing heat and detoxifying, cooling blood and araining fire, unblocking the collaterals and alleviating pain, resolving toxins and dissolving swelling	Anti-inflammatory, analgesic
Shedan Yuhou Pill	Prepared rhubarb、Centipede、Whole scorpion、Eupolyphaga sinensis、Green tangerine peel、Cyperi、White peony、Astragalus membranaceus、Salvia miltiorrhiza、Rehmannia glutinosa、Scutellariae、Bitter mlmond	Resolving blood stasis and detoxifying, promoting Qi circulation and unblocking the collaterals, tonifying Qi and nourishing blood	Enhancing immune function, repairing damaged neurons
Xiaojin Pill	Processed strychnos nux-vomica、Processed aconitum kusnezoffii、Processed frankincense、Processed myrrh、Trogopterus faeces、Angelicae sinensis、Lumbricus	Resolving phlegm and eliminating dampness, removing blood stasis and unblocking the collaterals	Sedative, analgesic, anti-inflammatory
Jieyu Qingdu Powder	Prunella vulgaris、White peony、Lumbricus、Luffa operculata、Astragalus membranaceus、Pseudostellariae radix、Atractylodes lancea、Fermented mass of grain、Cyperi、Chuanxiong rhizoma、Coptis chinensis、Corydalis yanhusuo、Gardeniae fructus、Scutellariae、Cortex phellodendri、Fried glycyrrhizae	Regulating Qi and tonifying deficiency, clearing heat and detoxify, unblocking the collaterals and alleviating pain	Sedative, analgesic, antidepressant, antiviral, antibacterial and anti-inflammatory, enhancing immunity, promoting wound healing
Chuanshanjia Wugong Wuling Zhitong Powder	Pangolin scales、Centipede、Trogopterus faeces、Typhae pollen、Borneol、Whole scorpion、Lumbricus、Angelicae sinensis、Safflower、Rhubarb	Activating blood circulation and dispersing nodules, promoting Qi circulation and unblocking the collaterals, clearing heat and detoxifying	Inhibiting inflammatory response, analgesic
Guishao Granules	Astragalus membranaceus、Pseudostellariae radix、Angelicae sinensis、Salvia miltiorrhiza、Chuanxiong rhizoma、Safflower、Toosendan fructus、Whole scorpion、Pangolin scales、Zaocys dhumnades、Lithospermum radix、Isatis root、Ccoix seed	Tonifying Qi and nourishing blood, promoting blood circulation to remove blood stasis and alleviating pain	Vasodilating, enhancing body resistance, analgesic
Heying Tongqi Tablet	Angelicae sinensis、Panax notoginseng、Eaglewood、Salvia miltiorrhiza、Turmeric root - tuber、Villous amomum fruit、Costus root、Chuanxiong rhizoma	Promoting blood circulation to remove blood stasis, eliminating wind-dampness, unblocking the collaterals and alleviating pain	Relieving soft tissue spasm, reducing neural root edema, promoting local blood circulation, alleviating pain
Yixian Mixture	Portulaca oleracea、Isatis root、Patrinia scabiosaefolia、Raw coix seed、 Toosendan fructus、Processed corydalis yanhusuo、Salvia miltiorrhiza、Angelicae sinensis、Chuanxiong rhizoma、White peony、Rehmanniae、Codonopsis pilosula、Fried glycyrrhizae	Clearing heat and eliminate dampness, invigorating Qi and promoting blood circulation, removing blood stasis and alleviating pain	Anti-inflammatory, antibacterial, regulating immune function, promoting wound healing
